# Supplementary material for: High-Throughput Screening and Confirmation of 420 Hazardous Substances in Feed Based on Liquid Chromatography−High-Resolution Mass Spectrometry
Source: Foods. 2026 Feb 1;15(3):502. doi: 10.3390/foods15030502 (PMC12896493; doi:10.3390/foods15030502)
Supplement: Supplementary file 1 [file foods-15-00502-s001.zip]

Archive with 1 entries (1 files):
- foods-3965837-supplementary.pdf
